# Supplementary material for: Extent of Cardiac Damage and Mortality in Patients Undergoing Transcatheter Aortic Valve Implantation
Source: J Clin Med. 2021 Sep 30;10(19):4563. doi: 10.3390/jcm10194563 (PMC8509290; doi:10.3390/jcm10194563)
Supplement: Supplementary file 1 [file jcm-10-04563-s001.zip]

Archive with 1 entries (1 files):
- jcm-1388706-supplementary.pdf
